# Supplementary material for: Mendelian randomization analysis and validation supports MEGF9 and MLLT11 as potential targets for the treatment of varicocele and male infertility
Source: Front Endocrinol (Lausanne). 2024 Sep 26;15:1416384. doi: 10.3389/fendo.2024.1416384 (PMC11464449; doi:10.3389/fendo.2024.1416384)
Supplement: Supplementary Table 1 — 311 genes positively correlated with the occurrence of MI. [file Table1.xlsx]

## Sheet: Sheet1
exposure	method	nsnp	b	se	pval
IGKV2-29	Inverse variance weighted (fixed effects)	9	0.877098	0.153188	1.03041e-08
TDRD12	Inverse variance weighted	3	1.35121	0.258407	1.70446e-07
TDRD12	Inverse variance weighted (fixed effects)	3	1.35121	0.258407	1.70446e-07
NUDT19	Inverse variance weighted	3	1.6968	0.329959	2.71183e-07
NUDT19	Inverse variance weighted (fixed effects)	3	1.6968	0.329959	2.71183e-07
C2orf92	Inverse variance weighted	20	0.24614	0.0490393	5.18752e-07
C2orf92	Inverse variance weighted (fixed effects)	20	0.24614	0.0490393	5.18752e-07
ANKRD36B	Inverse variance weighted	12	0.294795	0.0591623	6.26627e-07
ANKRD36B	Inverse variance weighted (fixed effects)	12	0.294795	0.0591623	6.26627e-07
SNX33	Inverse variance weighted	11	0.798941	0.164698	1.22879e-06
SNX33	Inverse variance weighted (fixed effects)	11	0.798941	0.164698	1.22879e-06
RCBTB1	Inverse variance weighted	24	0.235407	0.0494772	1.95625e-06
RCBTB1	Inverse variance weighted (fixed effects)	24	0.235407	0.0494772	1.95625e-06
CDK2AP1	Inverse variance weighted	19	0.233531	0.0491502	2.02033e-06
CDK2AP1	Inverse variance weighted (fixed effects)	19	0.233531	0.0491502	2.02033e-06
DNAJB13	Inverse variance weighted	11	0.820947	0.172956	2.0691e-06
DNAJB13	Inverse variance weighted (fixed effects)	11	0.820947	0.172956	2.0691e-06
RNF170	Inverse variance weighted	5	1.26809	0.271597	3.02656e-06
RNF170	Inverse variance weighted (fixed effects)	5	1.26809	0.271597	3.02656e-06
MIB1	Inverse variance weighted	8	0.42949	0.0952916	6.57161e-06
MIB1	Inverse variance weighted (fixed effects)	8	0.42949	0.0952916	6.57161e-06
C3orf86P	Inverse variance weighted	9	0.452491	0.101339	8.00224e-06
C3orf86P	Inverse variance weighted (fixed effects)	9	0.452491	0.101339	8.00224e-06
BTN3A2	Inverse variance weighted	47	0.093485	0.0209979	8.50296e-06
BTN3A2	Inverse variance weighted (fixed effects)	47	0.093485	0.0209979	8.50296e-06
HIBADH	Inverse variance weighted (fixed effects)	9	0.276081	0.0623509	9.51742e-06
TDRD12	Weighted median	3	1.30925	0.296377	9.98525e-06
SGCE	Inverse variance weighted	9	0.328292	0.075144	1.24909e-05
SGCE	Inverse variance weighted (fixed effects)	9	0.328292	0.075144	1.24909e-05
ZSCAN2	Inverse variance weighted	7	0.785242	0.180655	1.38243e-05
ZSCAN2	Inverse variance weighted (fixed effects)	7	0.785242	0.180655	1.38243e-05
ZNF793	Inverse variance weighted	16	0.301778	0.0696221	1.4608e-05
ZNF793	Inverse variance weighted (fixed effects)	16	0.301778	0.0696221	1.4608e-05
ADGRB1	Inverse variance weighted	5	0.90223	0.212324	2.14426e-05
ADGRB1	Inverse variance weighted (fixed effects)	5	0.90223	0.212324	2.14426e-05
ITM2B	Inverse variance weighted	10	0.353333	0.0833402	2.23873e-05
ITM2B	Inverse variance weighted (fixed effects)	10	0.353333	0.0833402	2.23873e-05
ORC4	Inverse variance weighted	5	0.937195	0.221396	2.30475e-05
ORC4	Inverse variance weighted (fixed effects)	5	0.937195	0.221396	2.30475e-05
NUDT19	Weighted median	3	1.68017	0.400559	2.73402e-05
IGKV1-12	Inverse variance weighted	3	1.79893	0.429674	2.82984e-05
IGKV1-12	Inverse variance weighted (fixed effects)	3	1.79893	0.429674	2.82984e-05
CENPM	Inverse variance weighted (fixed effects)	10	0.580886	0.143582	5.21734e-05
FBXL22	Inverse variance weighted	4	1.09886	0.271875	5.30429e-05
FBXL22	Inverse variance weighted (fixed effects)	4	1.09886	0.271875	5.30429e-05
SETX	Weighted median	5	1.1736	0.297219	7.86135e-05
CENPM	Weighted median	10	0.796333	0.202655	8.51218e-05
UTP4	Inverse variance weighted	16	0.244372	0.062198	8.53193e-05
UTP4	Inverse variance weighted (fixed effects)	16	0.244372	0.062198	8.53193e-05
IRAK1BP1	Inverse variance weighted	12	0.273187	0.0703973	0.000104176
IRAK1BP1	Inverse variance weighted (fixed effects)	12	0.273187	0.0703973	0.000104176
GRM2	Inverse variance weighted	16	0.220986	0.0569874	0.000105403
GRM2	Inverse variance weighted (fixed effects)	16	0.220986	0.0569874	0.000105403
TEX264	Inverse variance weighted	13	0.530008	0.13876	0.000133671
TEX264	Inverse variance weighted (fixed effects)	13	0.530008	0.13876	0.000133671
HIBADH	Weighted median	9	0.284717	0.0746211	0.000135906
FER	Inverse variance weighted	3	1.51005	0.395966	0.00013697
FER	Inverse variance weighted (fixed effects)	3	1.51005	0.395966	0.00013697
MON1A	Inverse variance weighted	14	0.328862	0.0870254	0.00015751
MON1A	Inverse variance weighted (fixed effects)	14	0.328862	0.0870254	0.00015751
MYO1G	Inverse variance weighted	15	0.285262	0.0756589	0.000163001
MYO1G	Inverse variance weighted (fixed effects)	15	0.285262	0.0756589	0.000163001
C3orf86P	Weighted median	9	0.447281	0.119104	0.000173071
MIB1	Weighted median	8	0.418073	0.111352	0.000173669
ORC4	Weighted median	5	1.00676	0.26886	0.000180722
ST6GALNAC6	Inverse variance weighted	18	0.235266	0.063606	0.000216624
ST6GALNAC6	Inverse variance weighted (fixed effects)	18	0.235266	0.063606	0.000216624
CCR5	Inverse variance weighted (fixed effects)	13	0.397421	0.107683	0.000223662
SETX	Inverse variance weighted (fixed effects)	5	0.880294	0.238571	0.000224373
MAP1LC3A	Inverse variance weighted	28	0.149463	0.0406385	0.0002352
MAP1LC3A	Inverse variance weighted (fixed effects)	28	0.149463	0.0406385	0.0002352
GNPTAB	Weighted median	8	0.541833	0.147617	0.000242057
ATP6V1A	Inverse variance weighted	3	0.932655	0.255422	0.00026079
ATP6V1A	Inverse variance weighted (fixed effects)	3	0.932655	0.255422	0.00026079
BTN3A2	MR Egger	47	0.132573	0.0335597	0.000272139
ORMDL1	Inverse variance weighted	6	0.616785	0.170335	0.00029346
ORMDL1	Inverse variance weighted (fixed effects)	6	0.616785	0.170335	0.00029346
ITM2B	Weighted median	10	0.359015	0.0994593	0.000306586
DR1	Inverse variance weighted	11	0.204106	0.0567728	0.000324225
DR1	Inverse variance weighted (fixed effects)	11	0.204106	0.0567728	0.000324225
DOCK3	Inverse variance weighted	12	0.556274	0.155133	0.000336052
DOCK3	Inverse variance weighted (fixed effects)	12	0.556274	0.155133	0.000336052
GNPTAB	Inverse variance weighted	8	0.436618	0.122838	0.000378823
GNPTAB	Inverse variance weighted (fixed effects)	8	0.436618	0.122838	0.000378823
TIMM21	Inverse variance weighted	2	0.682869	0.192258	0.000382568
TIMM21	Inverse variance weighted (fixed effects)	2	0.682869	0.192258	0.000382568
IGKV2-29	Inverse variance weighted	9	0.877098	0.247287	0.000389819
GIGYF2	Inverse variance weighted	3	1.14557	0.32306	0.000391133
GIGYF2	Inverse variance weighted (fixed effects)	3	1.14557	0.32306	0.000391133
IFNG-AS1	Inverse variance weighted (fixed effects)	7	0.327288	0.0927651	0.000418504
SLC25A29	Inverse variance weighted (fixed effects)	16	0.195747	0.0558166	0.000453227
OAF	Inverse variance weighted	13	0.326816	0.0933406	0.000462945
OAF	Inverse variance weighted (fixed effects)	13	0.326816	0.0933406	0.000462945
ORMDL1	Weighted median	6	0.710201	0.203303	0.000477083
BTN3A2	Weighted mode	47	0.0938341	0.0250382	0.000496938
LINC02356	Inverse variance weighted	10	0.542673	0.156229	0.000513589
LINC02356	Inverse variance weighted (fixed effects)	10	0.542673	0.156229	0.000513589
LMTK2	Inverse variance weighted	4	0.446024	0.129166	0.000554185
LMTK2	Inverse variance weighted (fixed effects)	4	0.446024	0.129166	0.000554185
RNF170	Weighted median	5	1.18407	0.342958	0.000555355
JUP	Inverse variance weighted (fixed effects)	44	0.122786	0.0356262	0.000567885
FBXL22	Weighted median	4	1.11995	0.32561	0.000582713
CCR5	Inverse variance weighted	13	0.397421	0.115751	0.000596031
RPL21P89	Inverse variance weighted	2	1.87013	0.544882	0.000598768
RPL21P89	Inverse variance weighted (fixed effects)	2	1.87013	0.544882	0.000598768
SGCE	Weighted median	9	0.309978	0.0904834	0.000612994
JUP	Inverse variance weighted	44	0.122786	0.0359123	0.000628407
CENPM	Inverse variance weighted	10	0.580886	0.170584	0.000660969
SESN2	Inverse variance weighted (fixed effects)	6	0.731897	0.216092	0.000706687
C2orf92	Weighted median	20	0.206673	0.0611568	0.000726478
FNBP1L	Inverse variance weighted	12	0.262607	0.0777231	0.000728161
FNBP1L	Inverse variance weighted (fixed effects)	12	0.262607	0.0777231	0.000728161
RAP1GDS1	Inverse variance weighted (fixed effects)	13	0.25696	0.0761837	0.000743812
COP1	Inverse variance weighted	3	0.852383	0.25326	0.00076365
COP1	Inverse variance weighted (fixed effects)	3	0.852383	0.25326	0.00076365
HIBADH	Inverse variance weighted	9	0.276081	0.0821106	0.000772947
SLC25A29	Inverse variance weighted	16	0.195747	0.0582853	0.00078384
TMEM150A	Inverse variance weighted	3	0.776704	0.231892	0.000809821
TMEM150A	Inverse variance weighted (fixed effects)	3	0.776704	0.231892	0.000809821
DEF8	Inverse variance weighted	18	0.296344	0.088581	0.000821454
DEF8	Inverse variance weighted (fixed effects)	18	0.296344	0.088581	0.000821454
ATP6V1A	Weighted median	3	0.907856	0.27409	0.000925458
ZNF33A	Inverse variance weighted	10	0.731918	0.221008	0.000927241
ZNF33A	Inverse variance weighted (fixed effects)	10	0.731918	0.221008	0.000927241
DNAJB13	Weighted median	11	0.743805	0.224612	0.000927967
BTN3A2	Weighted median	47	0.0930205	0.0282113	0.000976273
RAP1GDS1	Inverse variance weighted	13	0.25696	0.07824	0.00102253
SESN2	Inverse variance weighted	6	0.731897	0.223242	0.00104363
IGKV1-12	Weighted median	3	1.8325	0.560195	0.00107096
TPM1	Inverse variance weighted (fixed effects)	16	0.255762	0.078634	0.00114372
RNF38	Inverse variance weighted	8	0.619147	0.191741	0.00124192
RNF38	Inverse variance weighted (fixed effects)	8	0.619147	0.191741	0.00124192
LRRC41	Inverse variance weighted	11	1.24904	0.387143	0.00125401
LRRC41	Inverse variance weighted (fixed effects)	11	1.24904	0.387143	0.00125401
FER	Weighted median	3	1.55626	0.483251	0.00128014
ZSCAN2	Weighted median	7	0.677923	0.211211	0.00132878
IGKV2-29	Weighted median	9	0.683197	0.212863	0.00132939
ADGRB1	Weighted median	5	0.776803	0.242437	0.00135465
RNF38	Weighted median	8	0.772525	0.241106	0.00135488
NCOA1	Inverse variance weighted	8	0.394277	0.123145	0.00136603
NCOA1	Inverse variance weighted (fixed effects)	8	0.394277	0.123145	0.00136603
TEX264	Weighted median	13	0.562718	0.176839	0.00146219
CDK2AP1	Weighted median	19	0.209276	0.0661615	0.00156093
DNAJC17	Inverse variance weighted	8	0.625015	0.198748	0.00166226
DNAJC17	Inverse variance weighted (fixed effects)	8	0.625015	0.198748	0.00166226
VEPH1	Inverse variance weighted (fixed effects)	7	0.66291	0.211451	0.0017182
EBPL	Inverse variance weighted	25	0.212377	0.0677597	0.00172288
EBPL	Inverse variance weighted (fixed effects)	25	0.212377	0.0677597	0.00172288
ANKRD36B	Weighted median	12	0.232555	0.0748629	0.00189374
MAP1LC3A	Weighted median	28	0.164188	0.0531126	0.00199269
TP53INP2	Weighted median	24	0.44468	0.143852	0.00199321
FN3K	Inverse variance weighted	6	0.263024	0.0856519	0.00213455
FN3K	Inverse variance weighted (fixed effects)	6	0.263024	0.0856519	0.00213455
IRAK1BP1	Weighted median	12	0.259309	0.0850272	0.00229052
TMTC4	Inverse variance weighted	7	0.17887	0.0587105	0.00231418
TMTC4	Inverse variance weighted (fixed effects)	7	0.17887	0.0587105	0.00231418
PMM1	Inverse variance weighted (fixed effects)	24	0.180363	0.0593277	0.00236488
WDR3	Inverse variance weighted	7	0.89305	0.294149	0.00239705
WDR3	Inverse variance weighted (fixed effects)	7	0.89305	0.294149	0.00239705
SNX33	Weighted median	11	0.680131	0.224098	0.00240558
IFNG-AS1	Inverse variance weighted	7	0.327288	0.107957	0.00243214
CDK2AP1	Weighted mode	19	0.212713	0.060547	0.00248293
GRM2	Weighted median	16	0.208031	0.0688877	0.00252889
PSMA4	Inverse variance weighted	7	0.407078	0.13503	0.00257212
PSMA4	Inverse variance weighted (fixed effects)	7	0.407078	0.13503	0.00257212
PMM1	Inverse variance weighted	24	0.180363	0.0598891	0.0025986
TCHP	Inverse variance weighted	12	0.549637	0.18292	0.00265765
TCHP	Inverse variance weighted (fixed effects)	12	0.549637	0.18292	0.00265765
KIAA1191	Inverse variance weighted	8	0.336077	0.112829	0.00289539
KIAA1191	Inverse variance weighted (fixed effects)	8	0.336077	0.112829	0.00289539
IFNG-AS1	Weighted median	7	0.312736	0.105175	0.00294455
PLXNA2	Weighted median	3	0.963874	0.326329	0.00313997
LRRC41	Weighted median	11	1.41087	0.478526	0.00319453
ANTXR2	Inverse variance weighted	11	0.290962	0.0991064	0.00332625
ANTXR2	Inverse variance weighted (fixed effects)	11	0.290962	0.0991064	0.00332625
EIF3M	Inverse variance weighted	5	0.496049	0.169427	0.00341363
EIF3M	Inverse variance weighted (fixed effects)	5	0.496049	0.169427	0.00341363
SMARCD1	Inverse variance weighted	7	0.522915	0.178946	0.00347583
SMARCD1	Inverse variance weighted (fixed effects)	7	0.522915	0.178946	0.00347583
TMEM171	Weighted median	15	0.223273	0.0765063	0.00351882
SLC17A3	Inverse variance weighted	15	0.253723	0.0871117	0.00358412
SLC17A3	Inverse variance weighted (fixed effects)	15	0.253723	0.0871117	0.00358412
SLC16A1	Inverse variance weighted (fixed effects)	5	0.572084	0.196514	0.00360084
DRAM2	Inverse variance weighted	20	0.17814	0.0612104	0.00361098
DRAM2	Inverse variance weighted (fixed effects)	20	0.17814	0.0612104	0.00361098
PHOSPHO2	Inverse variance weighted	14	0.150538	0.0517332	0.00361554
PHOSPHO2	Inverse variance weighted (fixed effects)	14	0.150538	0.0517332	0.00361554
ST6GALNAC6	Weighted median	18	0.218692	0.0751759	0.00362498
LMTK2	Weighted median	4	0.420496	0.144585	0.00363391
TSEN2	Inverse variance weighted	19	0.188574	0.0648399	0.00363401
TSEN2	Inverse variance weighted (fixed effects)	19	0.188574	0.0648399	0.00363401
PREPL	Inverse variance weighted	4	0.56755	0.195592	0.00371142
PREPL	Inverse variance weighted (fixed effects)	4	0.56755	0.195592	0.00371142
LRRC37B	Inverse variance weighted	9	0.378796	0.130583	0.0037221
LRRC37B	Inverse variance weighted (fixed effects)	9	0.378796	0.130583	0.0037221
GPR65	Weighted median	11	0.365516	0.126036	0.0037304
HIBADH	Weighted mode	9	0.300088	0.0743031	0.00374247
RBMXL1	Inverse variance weighted	11	0.33363	0.115569	0.00389128
RBMXL1	Inverse variance weighted (fixed effects)	11	0.33363	0.115569	0.00389128
H2BC12	Inverse variance weighted	39	0.0890787	0.0308592	0.00389411
H2BC12	Inverse variance weighted (fixed effects)	39	0.0890787	0.0308592	0.00389411
OAF	Weighted median	13	0.347647	0.120445	0.00389719
MARS2	Inverse variance weighted	5	0.266564	0.0924024	0.00391643
MARS2	Inverse variance weighted (fixed effects)	5	0.266564	0.0924024	0.00391643
EIF3M	Weighted median	5	0.554682	0.192516	0.00396131
ANTXR2	Weighted median	11	0.345208	0.120197	0.00407875
TMEM150A	Weighted median	3	0.745903	0.260317	0.00416537
TNFAIP6	Inverse variance weighted (fixed effects)	8	0.211451	0.0739405	0.00423981
LINC02356	Weighted median	10	0.541545	0.19005	0.00437903
FHDC1	Weighted median	3	0.446621	0.156972	0.00443796
NUGGC	Inverse variance weighted	2	1.61616	0.568168	0.00444798
NUGGC	Inverse variance weighted (fixed effects)	2	1.61616	0.568168	0.00444798
LIMS2	Inverse variance weighted	13	0.307074	0.108059	0.00448684
LIMS2	Inverse variance weighted (fixed effects)	13	0.307074	0.108059	0.00448684
OTULIN	Weighted median	3	0.608839	0.214917	0.00461282
ZNF66	Inverse variance weighted (fixed effects)	9	0.336414	0.119056	0.00471797
TNFAIP6	Inverse variance weighted	8	0.211451	0.0749964	0.00481016
TP53INP2	MR Egger	24	0.721069	0.230875	0.00494904
TMEM209	Weighted median	6	0.392786	0.140161	0.00507251
ZNF23	Inverse variance weighted	24	0.266113	0.0952857	0.00522552
ZNF23	Inverse variance weighted (fixed effects)	24	0.266113	0.0952857	0.00522552
COP1	Weighted median	3	0.746951	0.267812	0.00528563
POC1B	Inverse variance weighted	8	0.324159	0.11623	0.00528817
POC1B	Inverse variance weighted (fixed effects)	8	0.324159	0.11623	0.00528817
AKAP6	Inverse variance weighted	4	0.656934	0.236205	0.00541581
AKAP6	Inverse variance weighted (fixed effects)	4	0.656934	0.236205	0.00541581
SDAD1P1	Inverse variance weighted	7	0.305918	0.110012	0.00542304
SDAD1P1	Inverse variance weighted (fixed effects)	7	0.305918	0.110012	0.00542304
MYO1G	Weighted median	15	0.267858	0.0963463	0.00543319
PEX11A	Inverse variance weighted	4	0.321938	0.116247	0.00561566
PEX11A	Inverse variance weighted (fixed effects)	4	0.321938	0.116247	0.00561566
C3orf18	Inverse variance weighted	9	0.519836	0.187762	0.00563001
C3orf18	Inverse variance weighted (fixed effects)	9	0.519836	0.187762	0.00563001
OAF	MR Egger	13	0.463579	0.135221	0.00563983
TCHP	Weighted median	12	0.678486	0.245537	0.00572245
TMEM40	Inverse variance weighted	8	0.493411	0.178644	0.0057451
TMEM40	Inverse variance weighted (fixed effects)	8	0.493411	0.178644	0.0057451
FHDC1	Inverse variance weighted	3	0.428591	0.15522	0.00575924
FHDC1	Inverse variance weighted (fixed effects)	3	0.428591	0.15522	0.00575924
SETX	Inverse variance weighted	5	0.880294	0.31888	0.00576988
CDK2AP1	MR Egger	19	0.246355	0.0783008	0.00588999
POC1B	Weighted median	8	0.359017	0.130375	0.00589199
EIF2AK3-DT	Inverse variance weighted	2	1.08069	0.393065	0.00597037
EIF2AK3-DT	Inverse variance weighted (fixed effects)	2	1.08069	0.393065	0.00597037
TMTC4	Weighted median	7	0.184525	0.0674787	0.00624633
ITM2B	Weighted mode	10	0.361598	0.102097	0.00629723
MARCHF2	Inverse variance weighted	9	0.29292	0.107301	0.00633568
MARCHF2	Inverse variance weighted (fixed effects)	9	0.29292	0.107301	0.00633568
HDAC1	Inverse variance weighted (fixed effects)	4	0.756438	0.277155	0.00634701
GIGYF2	Weighted median	3	1.05501	0.387345	0.00645547
ANKRD36B	Weighted mode	12	0.243478	0.0729465	0.00661959
NCOA1	Weighted median	8	0.388057	0.143048	0.00667243
FZD3	Inverse variance weighted	4	0.392814	0.145287	0.00685709
FZD3	Inverse variance weighted (fixed effects)	4	0.392814	0.145287	0.00685709
RCBTB1	Weighted median	24	0.188677	0.0698011	0.00687038
VASP	Inverse variance weighted	17	0.170197	0.0629933	0.00689592
VASP	Inverse variance weighted (fixed effects)	17	0.170197	0.0629933	0.00689592
CBR3	Inverse variance weighted	18	0.161697	0.059865	0.00691267
CBR3	Inverse variance weighted (fixed effects)	18	0.161697	0.059865	0.00691267
ATP2A3	Inverse variance weighted	4	0.841412	0.311627	0.0069327
ATP2A3	Inverse variance weighted (fixed effects)	4	0.841412	0.311627	0.0069327
CXXC5	Inverse variance weighted	10	0.500859	0.186047	0.00710005
CXXC5	Inverse variance weighted (fixed effects)	10	0.500859	0.186047	0.00710005
FNBP1L	Weighted median	12	0.253267	0.0941978	0.00717367
CD74	Weighted median	4	1.43033	0.532029	0.00717838
TRBV12-1	Inverse variance weighted	2	0.735092	0.273503	0.00719481
TRBV12-1	Inverse variance weighted (fixed effects)	2	0.735092	0.273503	0.00719481
C2orf92	Weighted mode	20	0.222714	0.0739888	0.0071988
ATL2	Inverse variance weighted	7	0.393916	0.146868	0.00731614
ATL2	Inverse variance weighted (fixed effects)	7	0.393916	0.146868	0.00731614
ENTPD6	Weighted median	15	0.392468	0.146368	0.007332
ARSG	Inverse variance weighted (fixed effects)	9	0.431342	0.161145	0.00743453
RAP1GDS1	Weighted median	13	0.263233	0.0983838	0.00746027
HDAC1	Weighted median	4	0.746871	0.279364	0.00750722
DNAJB13	Weighted mode	11	0.741084	0.224005	0.00790149
WDFY1	Inverse variance weighted	9	0.288171	0.108821	0.00809385
WDFY1	Inverse variance weighted (fixed effects)	9	0.288171	0.108821	0.00809385
CAPN1	Inverse variance weighted	17	0.180465	0.068188	0.00813086
CAPN1	Inverse variance weighted (fixed effects)	17	0.180465	0.068188	0.00813086
CDIPT	Inverse variance weighted	3	0.954706	0.361513	0.00826944
CDIPT	Inverse variance weighted (fixed effects)	3	0.954706	0.361513	0.00826944
OTULIN	Inverse variance weighted (fixed effects)	3	0.5674	0.215016	0.00831803
DOCK3	Weighted median	12	0.528687	0.200492	0.00836571
MON1A	Weighted median	14	0.279114	0.105908	0.00840275
GPR65	Inverse variance weighted (fixed effects)	11	0.281081	0.106707	0.00843497
NREP	Inverse variance weighted (fixed effects)	4	0.762167	0.28998	0.00858022
YIPF2	Inverse variance weighted	2	1.27312	0.484905	0.00865208
YIPF2	Inverse variance weighted (fixed effects)	2	1.27312	0.484905	0.00865208
MDM1	Inverse variance weighted (fixed effects)	5	0.362823	0.138503	0.008803
LIMS2	Weighted median	13	0.367994	0.140523	0.00882516
NSUN2	Weighted median	10	0.244882	0.0935326	0.00884103
AS3MT	Inverse variance weighted (fixed effects)	14	0.138232	0.0528036	0.00884838
IRAK1BP1	Weighted mode	12	0.255801	0.0809409	0.00907332
FZD3	Weighted median	4	0.416491	0.159622	0.00907438
GNPTAB	Weighted mode	8	0.526681	0.147837	0.00918779
WDR27	Inverse variance weighted	5	1.20461	0.462794	0.00924385
WDR27	Inverse variance weighted (fixed effects)	5	1.20461	0.462794	0.00924385
CYB5R3	Inverse variance weighted	18	0.193245	0.0742944	0.00929334
CYB5R3	Inverse variance weighted (fixed effects)	18	0.193245	0.0742944	0.00929334
SPATS2L	Inverse variance weighted	19	0.254488	0.0982221	0.00957118
SPATS2L	Inverse variance weighted (fixed effects)	19	0.254488	0.0982221	0.00957118
ZNF66	Inverse variance weighted	9	0.336414	0.129843	0.00957186
QRICH2	Weighted median	4	0.400704	0.154928	0.00969883
GPR65	Inverse variance weighted	11	0.281081	0.108727	0.00973225
CPED1	Inverse variance weighted (fixed effects)	15	0.141272	0.0547037	0.00980904
JUP	Weighted mode	44	0.125253	0.0463617	0.00983394
RBBP8	Inverse variance weighted (fixed effects)	16	0.133029	0.0515868	0.00991614
MYO1G	Weighted mode	15	0.258118	0.0868416	0.0100907
SPATA20	Weighted mode	32	0.205319	0.0750152	0.0101725
OAF	Weighted mode	13	0.370996	0.121888	0.0102028
PRORSD1P	Inverse variance weighted (fixed effects)	9	0.378369	0.147812	0.0104731
HLX	Inverse variance weighted (fixed effects)	5	0.530019	0.207082	0.0104832
INTS7	Inverse variance weighted	4	0.536277	0.209564	0.0104968
INTS7	Inverse variance weighted (fixed effects)	4	0.536277	0.209564	0.0104968
HLX	Inverse variance weighted	5	0.530019	0.207298	0.0105642
WDR3	Weighted median	7	0.891739	0.348955	0.010605
LINC02166	Inverse variance weighted	9	0.440209	0.172306	0.0106244
LINC02166	Inverse variance weighted (fixed effects)	9	0.440209	0.172306	0.0106244
MYBPC3	Inverse variance weighted	36	0.0742656	0.0291175	0.0107553
MYBPC3	Inverse variance weighted (fixed effects)	36	0.0742656	0.0291175	0.0107553
RNF34	Weighted median	8	0.296978	0.116628	0.0108851
HAL	Inverse variance weighted	6	0.318006	0.124911	0.0109009
HAL	Inverse variance weighted (fixed effects)	6	0.318006	0.124911	0.0109009
MAP1LC3A	Weighted mode	28	0.158808	0.0581384	0.0109729
AKAP6	Weighted median	4	0.662817	0.261447	0.0112387
DR1	Weighted median	11	0.178912	0.0706379	0.0113155
PLXNA2	Inverse variance weighted (fixed effects)	3	0.727566	0.287485	0.0113803
C2orf68	Weighted median	4	0.837989	0.33127	0.0114184
MLLT11	Inverse variance weighted (fixed effects)	13	0.300142	0.118771	0.0115022
RNF34	Inverse variance weighted	8	0.242527	0.0960025	0.0115286
RNF34	Inverse variance weighted (fixed effects)	8	0.242527	0.0960025	0.0115286
RAPSN	Inverse variance weighted	8	0.54755	0.217081	0.0116579
RAPSN	Inverse variance weighted (fixed effects)	8	0.54755	0.217081	0.0116579
MLLT11	Inverse variance weighted	13	0.300142	0.119129	0.0117529
TPM1	Inverse variance weighted	16	0.255762	0.101852	0.0120354
LIMS2	Weighted mode	13	0.378128	0.128246	0.0121791
LGALS9B	Weighted median	18	0.133802	0.0535557	0.0124767
FAM117B	Inverse variance weighted	30	0.0669947	0.0268169	0.0124818
FAM117B	Inverse variance weighted (fixed effects)	30	0.0669947	0.0268169	0.0124818
DRAM2	Weighted median	20	0.18518	0.0743291	0.0127259
IGKV2-29	Weighted mode	9	0.655199	0.205402	0.0128066
INTS7	Weighted median	4	0.567802	0.228175	0.0128301
NSUN2	Inverse variance weighted	10	0.191016	0.0767733	0.0128446
NSUN2	Inverse variance weighted (fixed effects)	10	0.191016	0.0767733	0.0128446
RCBTB1	Weighted mode	24	0.170959	0.0633761	0.0128507
HLA-DQB1	MR Egger	23	0.491747	0.181097	0.0129598
TCHP	MR Egger	12	1.15792	0.384021	0.0130006
MTMR2	Weighted median	3	0.79293	0.319382	0.0130392
TMEM171	Weighted mode	15	0.223577	0.0787313	0.0131122
ANTXR2	Weighted mode	11	0.35673	0.118589	0.0131596
PTPN12	Inverse variance weighted	14	0.125828	0.050794	0.0132414
PTPN12	Inverse variance weighted (fixed effects)	14	0.125828	0.050794	0.0132414
FN3K	Weighted median	6	0.233534	0.0943293	0.0132964
PREPL	Weighted median	4	0.547265	0.221054	0.0132971
TTF2	Inverse variance weighted	14	0.146051	0.059032	0.0133573
TTF2	Inverse variance weighted (fixed effects)	14	0.146051	0.059032	0.0133573
SGCE	Weighted mode	9	0.302277	0.0957843	0.0134798
UBE2L3	Inverse variance weighted (fixed effects)	10	0.192779	0.0780437	0.0135061
HIPK3	Inverse variance weighted	3	0.613445	0.248644	0.013619
HIPK3	Inverse variance weighted (fixed effects)	3	0.613445	0.248644	0.013619
GSDME	Weighted mode	21	0.17503	0.0647287	0.0136562
ZNF311	Inverse variance weighted	12	0.380173	0.154331	0.0137641
ZNF311	Inverse variance weighted (fixed effects)	12	0.380173	0.154331	0.0137641
PLXNA2	Inverse variance weighted	3	0.727566	0.29577	0.0138975
C2orf68	Inverse variance weighted (fixed effects)	4	0.669651	0.272274	0.0139141
CPNE2	Weighted median	7	0.534974	0.217971	0.0141146
PSRC1	Inverse variance weighted	16	0.181977	0.0741564	0.014129
PSRC1	Inverse variance weighted (fixed effects)	16	0.181977	0.0741564	0.014129
SPARC	Inverse variance weighted	17	0.209301	0.0853086	0.0141491
SPARC	Inverse variance weighted (fixed effects)	17	0.209301	0.0853086	0.0141491
CFAP95	Inverse variance weighted (fixed effects)	29	0.102987	0.0420145	0.0142374
GPR65	Weighted mode	11	0.382035	0.129027	0.0142666
C3orf86P	Weighted mode	9	0.46568	0.149927	0.0145324
NKIRAS2	Inverse variance weighted	5	0.317714	0.130069	0.0145795
NKIRAS2	Inverse variance weighted (fixed effects)	5	0.317714	0.130069	0.0145795
MYO1G	MR Egger	15	0.35049	0.1246	0.0146622
UQCR10	Weighted median	12	0.371836	0.152443	0.0147208
TMEM209	Inverse variance weighted	6	0.315357	0.129358	0.0147746
TMEM209	Inverse variance weighted (fixed effects)	6	0.315357	0.129358	0.0147746
ATL2	Weighted median	7	0.425805	0.174737	0.0148164
ZNF33A	Weighted median	10	0.674677	0.276998	0.0148639
TEK	Inverse variance weighted (fixed effects)	19	0.131934	0.0541846	0.0148958
ZNF502	Inverse variance weighted	27	0.0709948	0.0291892	0.0150061
ZNF502	Inverse variance weighted (fixed effects)	27	0.0709948	0.0291892	0.0150061
CDKN1B	Inverse variance weighted (fixed effects)	4	0.631637	0.259775	0.0150372
ZNF446	Inverse variance weighted	2	0.666514	0.274839	0.015304
ZNF446	Inverse variance weighted (fixed effects)	2	0.666514	0.274839	0.015304
RBBP8	Inverse variance weighted	16	0.133029	0.0548669	0.0153264
UTP4	Weighted median	16	0.192247	0.0793365	0.015385
AS3MT	Weighted median	14	0.174899	0.0722249	0.0154529
PHOSPHO2	Weighted mode	14	0.157094	0.0564014	0.0154587
QRICH2	Inverse variance weighted	4	0.362036	0.149602	0.0155207
QRICH2	Inverse variance weighted (fixed effects)	4	0.362036	0.149602	0.0155207
CENPM	Weighted mode	10	0.82806	0.279158	0.0157978
TOM1	MR Egger	13	0.248831	0.0873571	0.0158412
SHOC1	Inverse variance weighted	5	0.419699	0.1741	0.015923
SHOC1	Inverse variance weighted (fixed effects)	5	0.419699	0.1741	0.015923
NPIPB2	Inverse variance weighted	12	0.183679	0.0762544	0.0160067
NPIPB2	Inverse variance weighted (fixed effects)	12	0.183679	0.0762544	0.0160067
ABHD14A	Inverse variance weighted	6	0.749785	0.311728	0.0161612
ABHD14A	Inverse variance weighted (fixed effects)	6	0.749785	0.311728	0.0161612
ATP2A3	Weighted median	4	0.823916	0.342611	0.0161808
GMPR2	Inverse variance weighted (fixed effects)	5	0.518486	0.215628	0.0161928
ARHGAP11A	Inverse variance weighted	3	0.690525	0.287237	0.0162155
ARHGAP11A	Inverse variance weighted (fixed effects)	3	0.690525	0.287237	0.0162155
THUMPD3	Inverse variance weighted	8	0.213131	0.0887107	0.0162818
THUMPD3	Inverse variance weighted (fixed effects)	8	0.213131	0.0887107	0.0162818
ZNF793	Weighted median	16	0.231295	0.0963746	0.016397
HLA-DPB2	Inverse variance weighted	25	0.152231	0.0634657	0.0164565
HLA-DPB2	Inverse variance weighted (fixed effects)	25	0.152231	0.0634657	0.0164565
FAXDC2	Inverse variance weighted (fixed effects)	18	0.119611	0.0500272	0.0168068
MARS2	Weighted median	5	0.26291	0.110051	0.0168952
ARF4	Inverse variance weighted	16	0.228322	0.0956304	0.0169612
ARF4	Inverse variance weighted (fixed effects)	16	0.228322	0.0956304	0.0169612
MAPK1	Inverse variance weighted (fixed effects)	5	0.486015	0.204033	0.0172172
TP53INP2	Inverse variance weighted	24	0.25509	0.10719	0.0173226
TP53INP2	Inverse variance weighted (fixed effects)	24	0.25509	0.10719	0.0173226
SLC38A9	MR Egger	8	1.07054	0.328898	0.0173585
DR1	Weighted mode	11	0.185782	0.0652865	0.0173795
ERBB2	Inverse variance weighted	12	0.425591	0.179062	0.0174645
ERBB2	Inverse variance weighted (fixed effects)	12	0.425591	0.179062	0.0174645
CR1L	Inverse variance weighted	8	0.337138	0.14197	0.0175626
CR1L	Inverse variance weighted (fixed effects)	8	0.337138	0.14197	0.0175626
AS3MT	Inverse variance weighted	14	0.138232	0.058225	0.0175915
DEF8	Weighted median	18	0.286995	0.121325	0.0180052
CENPQ	Inverse variance weighted	17	0.121688	0.0514448	0.0180099
CENPQ	Inverse variance weighted (fixed effects)	17	0.121688	0.0514448	0.0180099
CDIPT	Weighted median	3	0.927272	0.392537	0.0181643
TEK	Inverse variance weighted	19	0.131934	0.0558557	0.018174
HS3ST1	Inverse variance weighted	2	0.56021	0.238241	0.0187006
HS3ST1	Inverse variance weighted (fixed effects)	2	0.56021	0.238241	0.0187006
BMAL1	Weighted median	15	0.232738	0.0990677	0.0188096
ETFDH	Inverse variance weighted	15	0.204009	0.0868421	0.0188144
ETFDH	Inverse variance weighted (fixed effects)	15	0.204009	0.0868421	0.0188144
SF3A1	MR Egger	22	0.218932	0.0857402	0.0189365
EMC2	Inverse variance weighted	4	0.508167	0.216672	0.0190104
EMC2	Inverse variance weighted (fixed effects)	4	0.508167	0.216672	0.0190104
SETX	Weighted mode	5	1.13083	0.297286	0.0190407
GHRLOS	Inverse variance weighted	7	0.220114	0.0939127	0.0190879
GHRLOS	Inverse variance weighted (fixed effects)	7	0.220114	0.0939127	0.0190879
MYO5B	Inverse variance weighted	5	0.392321	0.167607	0.0192469
MYO5B	Inverse variance weighted (fixed effects)	5	0.392321	0.167607	0.0192469
KIAA1191	Weighted median	8	0.320983	0.137146	0.0192603
CDKN1B	Inverse variance weighted	4	0.631637	0.270054	0.0193392
UTP4	Weighted mode	16	0.199105	0.0760145	0.0193406
TOM1	Weighted median	13	0.146759	0.0627475	0.0193415
LRRC28	Inverse variance weighted	6	0.180309	0.0771066	0.0193648
LRRC28	Inverse variance weighted (fixed effects)	6	0.180309	0.0771066	0.0193648
DNM1	Inverse variance weighted	5	0.445992	0.190778	0.0193998
DNM1	Inverse variance weighted (fixed effects)	5	0.445992	0.190778	0.0193998
KCTD3	Inverse variance weighted	2	1.13591	0.486065	0.0194417
KCTD3	Inverse variance weighted (fixed effects)	2	1.13591	0.486065	0.0194417
TP53INP2	Weighted mode	24	0.440396	0.175351	0.0194926
MTMR2	Inverse variance weighted	3	0.66076	0.282912	0.0195136
MTMR2	Inverse variance weighted (fixed effects)	3	0.66076	0.282912	0.0195136
NAE1	Inverse variance weighted	5	0.409477	0.175633	0.0197302
NAE1	Inverse variance weighted (fixed effects)	5	0.409477	0.175633	0.0197302
EAPP	Weighted median	4	0.573914	0.246238	0.0197678
LGALS9B	MR Egger	18	0.266202	0.102824	0.019781
CFAP95	Inverse variance weighted	29	0.102987	0.0442214	0.0198648
TMEM165	Inverse variance weighted	4	0.609005	0.261524	0.0198761
TMEM165	Inverse variance weighted (fixed effects)	4	0.609005	0.261524	0.0198761
SPATA20	Weighted median	32	0.184745	0.0793505	0.0199006
RGCC	Inverse variance weighted	8	0.333464	0.143246	0.0199166
RGCC	Inverse variance weighted (fixed effects)	8	0.333464	0.143246	0.0199166
ZKSCAN7	Inverse variance weighted	14	0.177615	0.0763391	0.0199837
ZKSCAN7	Inverse variance weighted (fixed effects)	14	0.177615	0.0763391	0.0199837
HSPA1L	MR Egger	15	1.06602	0.402368	0.0200356
CAPN1	Weighted median	17	0.204725	0.0881042	0.0201432
MIB1	Weighted mode	8	0.407724	0.136321	0.0202004
ORMDL1	Weighted mode	6	0.730304	0.217634	0.0202034
CPED1	Inverse variance weighted	15	0.141272	0.0609444	0.020447
TOM1	Inverse variance weighted	13	0.122164	0.0527257	0.0205048
TOM1	Inverse variance weighted (fixed effects)	13	0.122164	0.0527257	0.0205048
TRIOBP	Inverse variance weighted	12	0.113736	0.0491234	0.0205955
TRIOBP	Inverse variance weighted (fixed effects)	12	0.113736	0.0491234	0.0205955
CYP4F12	Weighted median	10	0.219147	0.0946636	0.0206123
BMAL1	Inverse variance weighted (fixed effects)	15	0.195614	0.0847753	0.0210302
DHX16	Weighted median	6	0.862345	0.373866	0.0210792
UBE2L3	Inverse variance weighted	10	0.192779	0.0837	0.021267
SULF2	Inverse variance weighted (fixed effects)	21	0.13379	0.0581203	0.0213384
PHF2	Weighted median	6	0.691366	0.300343	0.0213398
NEO1	MR Egger	17	0.362994	0.14148	0.021518
PATL1	Inverse variance weighted	5	0.36503	0.159138	0.0218019
PATL1	Inverse variance weighted (fixed effects)	5	0.36503	0.159138	0.0218019
ARL14EP	Inverse variance weighted (fixed effects)	11	0.273441	0.119355	0.0219643
ENTPD6	Inverse variance weighted (fixed effects)	15	0.234114	0.102193	0.0219697
ARL11	MR Egger	12	1.48722	0.549025	0.0219774
GTPBP3	Inverse variance weighted (fixed effects)	3	0.485013	0.211808	0.0220285
IL1RL1	Inverse variance weighted	8	0.266932	0.116667	0.0221382
IL1RL1	Inverse variance weighted (fixed effects)	8	0.266932	0.116667	0.0221382
ZNF501	Inverse variance weighted	8	0.176088	0.0769646	0.0221431
ZNF501	Inverse variance weighted (fixed effects)	8	0.176088	0.0769646	0.0221431
NEO1	Inverse variance weighted	17	0.131992	0.0577033	0.0221707
NEO1	Inverse variance weighted (fixed effects)	17	0.131992	0.0577033	0.0221707
PEX11A	Weighted median	4	0.303477	0.132715	0.0222149
ABT1	MR Egger	18	0.488006	0.192812	0.0222411
CNOT6	Inverse variance weighted (fixed effects)	5	0.15103	0.0660729	0.0222655
SULF2	Inverse variance weighted	21	0.13379	0.0585516	0.0223136
ZNF793	Weighted mode	16	0.271587	0.106621	0.022321
MYBPC3	Weighted median	36	0.0885691	0.0387913	0.0224172
RELL2	Inverse variance weighted (fixed effects)	5	0.436188	0.191176	0.0225124
SMARCD1	Weighted median	7	0.499488	0.219156	0.0226587
SASS6	Inverse variance weighted (fixed effects)	9	0.344543	0.151187	0.0226719
DNAJB13	MR Egger	11	1.15185	0.420327	0.0228337
DRAM2	Weighted mode	20	0.17471	0.0705491	0.0228458
LSM2	Inverse variance weighted	14	0.579939	0.254809	0.0228474
LSM2	Inverse variance weighted (fixed effects)	14	0.579939	0.254809	0.0228474
PHOSPHO2	Weighted median	14	0.153015	0.0673631	0.0231166
NUP88	Inverse variance weighted	10	0.160084	0.0704892	0.0231442
NUP88	Inverse variance weighted (fixed effects)	10	0.160084	0.0704892	0.0231442
PPP1R26P1	Inverse variance weighted	3	0.688165	0.303079	0.0231721
PPP1R26P1	Inverse variance weighted (fixed effects)	3	0.688165	0.303079	0.0231721
ZNF132	Inverse variance weighted	4	0.183247	0.080828	0.0233828
ZNF132	Inverse variance weighted (fixed effects)	4	0.183247	0.080828	0.0233828
TRBJ2-2P	Weighted median	4	0.596906	0.26329	0.023384
LINC00205	Inverse variance weighted	4	0.406168	0.179318	0.0235082
LINC00205	Inverse variance weighted (fixed effects)	4	0.406168	0.179318	0.0235082
MEGF9	MR Egger	15	0.494056	0.192643	0.0235326
THUMPD3	Weighted median	8	0.24575	0.108579	0.023615
JUP	Weighted median	44	0.126121	0.0558014	0.0238104
STX3	Weighted median	11	0.221073	0.097817	0.0238168
ZNF502	Weighted mode	27	0.0780736	0.0325294	0.0238455
ZNF23	Weighted median	24	0.289437	0.128137	0.0238955
TOM1	Weighted mode	13	0.15797	0.0611659	0.0239807
GNGT2	Inverse variance weighted	7	0.182236	0.0807297	0.0239854
GNGT2	Inverse variance weighted (fixed effects)	7	0.182236	0.0807297	0.0239854
ZNF66	Weighted median	9	0.31924	0.141447	0.0240108
RAP1GDS1	Weighted mode	13	0.249745	0.0967297	0.0240142
GRM2	Weighted mode	16	0.202937	0.0808745	0.0240609
CYTOR	Inverse variance weighted	3	0.769545	0.34114	0.0240828
CYTOR	Inverse variance weighted (fixed effects)	3	0.769545	0.34114	0.0240828
TUBB1	Inverse variance weighted	14	0.294342	0.130626	0.0242394
TUBB1	Inverse variance weighted (fixed effects)	14	0.294342	0.130626	0.0242394
FMNL3	Inverse variance weighted	8	0.219333	0.0973421	0.0242451
FMNL3	Inverse variance weighted (fixed effects)	8	0.219333	0.0973421	0.0242451
RELL2	Inverse variance weighted	5	0.436188	0.193676	0.0243123
FLT4	Inverse variance weighted	4	0.370865	0.164835	0.0244544
FLT4	Inverse variance weighted (fixed effects)	4	0.370865	0.164835	0.0244544
CBFA2T2	Weighted median	4	0.597748	0.267363	0.0253704
ZBTB48	Inverse variance weighted (fixed effects)	15	0.23477	0.105042	0.0254165
DNAJB12	MR Egger	14	0.514636	0.201916	0.0255236
APOBEC3A	Inverse variance weighted (fixed effects)	12	0.198787	0.0890241	0.0255516
ERCC6L2	Inverse variance weighted	5	0.364954	0.163923	0.0259889
ERCC6L2	Inverse variance weighted (fixed effects)	5	0.364954	0.163923	0.0259889
TSEN2	Weighted mode	19	0.187722	0.0774773	0.0261641
C3orf18	Weighted median	9	0.531365	0.238953	0.0261673
CERK	Inverse variance weighted	4	0.222384	0.100057	0.0262445
CERK	Inverse variance weighted (fixed effects)	4	0.222384	0.100057	0.0262445
ST6GALNAC6	Weighted mode	18	0.174162	0.0715636	0.0262709
FNTA	MR Egger	8	2.39119	0.816728	0.0263637
SETDB1	Inverse variance weighted	9	0.328187	0.14779	0.0263765
SETDB1	Inverse variance weighted (fixed effects)	9	0.328187	0.14779	0.0263765
LINC02166	Weighted median	9	0.461637	0.207948	0.0264215
PDLIM1	Weighted median	20	0.308016	0.138869	0.0265532
TNFAIP6	Weighted median	8	0.187885	0.0847609	0.0266468
YAF2	Inverse variance weighted	3	0.4933	0.222633	0.0267084
YAF2	Inverse variance weighted (fixed effects)	3	0.4933	0.222633	0.0267084
KRT23	MR Egger	25	0.24778	0.104748	0.0268148
CXCR1	Inverse variance weighted	10	0.165541	0.0747894	0.0268678
CXCR1	Inverse variance weighted (fixed effects)	10	0.165541	0.0747894	0.0268678
SLC19A1	Inverse variance weighted (fixed effects)	4	0.788957	0.356447	0.0268708
SLC17A3	Weighted median	15	0.235173	0.106344	0.0270065
OTULIN	Inverse variance weighted	3	0.5674	0.256616	0.02703
MGLL	MR Egger	19	0.409171	0.169265	0.0271557
ZFYVE27	Inverse variance weighted	2	0.568628	0.257532	0.0272449
ZFYVE27	Inverse variance weighted (fixed effects)	2	0.568628	0.257532	0.0272449
WDFY1	Weighted mode	9	0.296578	0.110274	0.0275201
CAPN13	Inverse variance weighted	2	0.891357	0.4047	0.0276293
CAPN13	Inverse variance weighted (fixed effects)	2	0.891357	0.4047	0.0276293
UTP4	MR Egger	16	0.224414	0.0913298	0.0276588
NME4	Inverse variance weighted (fixed effects)	9	0.180802	0.0821153	0.0276788
SLC16A1	Inverse variance weighted	5	0.572084	0.260963	0.0283647
SULF2	Weighted mode	21	0.14908	0.0632798	0.0287946
NACC2	Inverse variance weighted (fixed effects)	7	0.239262	0.109519	0.0289137
ADCY3	Inverse variance weighted	7	0.549825	0.251804	0.028996
ADCY3	Inverse variance weighted (fixed effects)	7	0.549825	0.251804	0.028996
COQ5	Inverse variance weighted	33	0.0972965	0.044572	0.0290427
COQ5	Inverse variance weighted (fixed effects)	33	0.0972965	0.044572	0.0290427
KRT23	Inverse variance weighted (fixed effects)	25	0.113698	0.0521313	0.0291836
DHRS7	Weighted mode	21	0.18083	0.0769796	0.0292078
POC1B	Weighted mode	8	0.363286	0.132961	0.0292428
ASAP1	MR Egger	15	0.251985	0.103013	0.0294254
ERCC6L2	Weighted median	5	0.415128	0.190636	0.029436
MED22	Inverse variance weighted (fixed effects)	5	0.201219	0.0924833	0.0295749
FAXDC2	Inverse variance weighted	18	0.119611	0.0550436	0.0297793
DHRS7	Weighted median	21	0.172377	0.0793269	0.0297807
ARSG	Inverse variance weighted	9	0.431342	0.198521	0.0297967
CIAO3	Inverse variance weighted (fixed effects)	3	0.227486	0.104866	0.0300593
BMAL1	Weighted mode	15	0.237736	0.0986871	0.0303422
GTPBP3	Weighted median	3	0.516981	0.238732	0.0303472
ZNF680	MR Egger	14	0.909751	0.370744	0.0303782
RNF38	Weighted mode	8	0.772837	0.285788	0.0304519
TMEM222	Inverse variance weighted	9	0.423667	0.195806	0.0304872
TMEM222	Inverse variance weighted (fixed effects)	9	0.423667	0.195806	0.0304872
TENT5A	Inverse variance weighted (fixed effects)	2	0.727397	0.336284	0.0305379
HIPK3	Weighted median	3	0.614331	0.284229	0.0306651
IFNG-AS1	Weighted mode	7	0.313296	0.111442	0.0307038
TCHP	Weighted mode	12	0.767523	0.31011	0.0308461
DEF8	Weighted mode	18	0.295703	0.125635	0.030882
LINC00304	Inverse variance weighted	9	0.475432	0.220258	0.0308869
LINC00304	Inverse variance weighted (fixed effects)	9	0.475432	0.220258	0.0308869
ZBTB48	Inverse variance weighted	15	0.23477	0.108799	0.0309412
ACSL1	Inverse variance weighted	4	0.644568	0.299174	0.0312013
ACSL1	Inverse variance weighted (fixed effects)	4	0.644568	0.299174	0.0312013
PATL1	Weighted median	5	0.419238	0.194697	0.0312963
WDFY1	Weighted median	9	0.282605	0.131424	0.0315299
EBPL	Weighted median	25	0.199037	0.0925988	0.0315985
TUFM	Weighted median	18	0.0715078	0.0332704	0.0316113
ARHGAP11A	Weighted median	3	0.666971	0.310334	0.0316181
MYO5B	Weighted median	5	0.39372	0.183283	0.0317015
MYBPC3	Weighted mode	36	0.0786492	0.0351581	0.0317541
CPNE2	Inverse variance weighted (fixed effects)	7	0.355655	0.165716	0.0318587
ENTPD6	Weighted mode	15	0.42014	0.176382	0.0319513
NTAQ1	Inverse variance weighted	9	0.195472	0.0911557	0.0320033
NTAQ1	Inverse variance weighted (fixed effects)	9	0.195472	0.0911557	0.0320033
TEX264	Weighted mode	13	0.649431	0.267895	0.0320706
CBFA2T2	Inverse variance weighted	4	0.54276	0.253263	0.0321075
CBFA2T2	Inverse variance weighted (fixed effects)	4	0.54276	0.253263	0.0321075
IL1RL1	Weighted median	8	0.29946	0.14	0.0324357
ANTXR2	MR Egger	11	0.499984	0.197968	0.0324697
H2BC11	Inverse variance weighted	14	0.253036	0.118372	0.0325466
H2BC11	Inverse variance weighted (fixed effects)	14	0.253036	0.118372	0.0325466
TRIOBP	Weighted median	12	0.143379	0.0674369	0.0334933
ALOX12	Inverse variance weighted	11	0.234919	0.110687	0.0338067
ALOX12	Inverse variance weighted (fixed effects)	11	0.234919	0.110687	0.0338067
PTPN12	Weighted mode	14	0.128636	0.0542592	0.0338877
CENPBD1P	Inverse variance weighted	10	0.237358	0.112085	0.0342044
CENPBD1P	Inverse variance weighted (fixed effects)	10	0.237358	0.112085	0.0342044
N4BP1	Inverse variance weighted	21	0.127854	0.0603974	0.0342695
N4BP1	Inverse variance weighted (fixed effects)	21	0.127854	0.0603974	0.0342695
ERI2	Inverse variance weighted	4	0.619082	0.292513	0.0343087
ERI2	Inverse variance weighted (fixed effects)	4	0.619082	0.292513	0.0343087
GEMIN4	Inverse variance weighted	3	0.210279	0.0994021	0.0343925
GEMIN4	Inverse variance weighted (fixed effects)	3	0.210279	0.0994021	0.0343925
MYBPC3	MR Egger	36	0.181237	0.0823209	0.0345801
PALS2	Inverse variance weighted	2	0.886053	0.419303	0.0345875
PALS2	Inverse variance weighted (fixed effects)	2	0.886053	0.419303	0.0345875
MYO5C	Inverse variance weighted	12	0.209395	0.0991256	0.0346504
MYO5C	Inverse variance weighted (fixed effects)	12	0.209395	0.0991256	0.0346504
TRGV5P	Inverse variance weighted	10	0.149017	0.0705664	0.0347102
TRGV5P	Inverse variance weighted (fixed effects)	10	0.149017	0.0705664	0.0347102
FNBP1L	Weighted mode	12	0.241753	0.100432	0.034791
NSUN2	Weighted mode	10	0.26209	0.105748	0.035081
ARRDC1	Weighted median	3	0.274353	0.130289	0.035228
TMEM165	Weighted median	4	0.612776	0.291273	0.0353971
ITM2C	MR Egger	16	0.397087	0.170698	0.0355343
GSDME	MR Egger	21	0.224874	0.0993745	0.0355485
SESN2	Weighted median	6	0.615418	0.292952	0.035663
LINC01237	Inverse variance weighted (fixed effects)	5	0.199415	0.0949663	0.0357424
TRAV8-3	Inverse variance weighted	4	0.808916	0.385577	0.0359108
TRAV8-3	Inverse variance weighted (fixed effects)	4	0.808916	0.385577	0.0359108
MED22	Inverse variance weighted	5	0.201219	0.0959854	0.0360509
SP140	Weighted median	9	0.309126	0.147532	0.0361433
HLA-G	Inverse variance weighted	49	0.0743013	0.0354788	0.0362382
HLA-G	Inverse variance weighted (fixed effects)	49	0.0743013	0.0354788	0.0362382
PROK2	Inverse variance weighted	13	0.321685	0.153888	0.0365838
PROK2	Inverse variance weighted (fixed effects)	13	0.321685	0.153888	0.0365838
TUFM	Inverse variance weighted	18	0.0591414	0.0283625	0.0370512
TUFM	Inverse variance weighted (fixed effects)	18	0.0591414	0.0283625	0.0370512
LINC02361	Inverse variance weighted	6	0.26221	0.125916	0.0373034
LINC02361	Inverse variance weighted (fixed effects)	6	0.26221	0.125916	0.0373034
BTBD1	Weighted median	9	0.489072	0.234878	0.0373211
ZBTB9	Inverse variance weighted	6	0.455607	0.218823	0.0373353
ZBTB9	Inverse variance weighted (fixed effects)	6	0.455607	0.218823	0.0373353
H2BC12	Weighted mode	39	0.0788848	0.0365723	0.037399
RPF1	Weighted median	6	0.444834	0.213869	0.0375311
GSDME	Weighted median	21	0.159068	0.0765174	0.0376311
GHRLOS	Weighted median	7	0.221202	0.106427	0.0376685
POC1B	MR Egger	8	0.574988	0.216843	0.0379454
ARSG	Weighted median	9	0.41855	0.201676	0.0379534
CIAO3	Weighted median	3	0.226322	0.109193	0.0382018
NDUFAF6	Inverse variance weighted (fixed effects)	5	0.407309	0.196546	0.0382342
DHRS7	Inverse variance weighted	21	0.126407	0.061	0.0382431
DHRS7	Inverse variance weighted (fixed effects)	21	0.126407	0.061	0.0382431
NACC2	Inverse variance weighted	7	0.239262	0.115571	0.0384279
SLC38A9	Weighted median	8	0.504617	0.24418	0.038774
SULF2	Weighted median	21	0.144457	0.0699331	0.0388614
GPX7	Inverse variance weighted	27	0.106264	0.0514472	0.0388765
GPX7	Inverse variance weighted (fixed effects)	27	0.106264	0.0514472	0.0388765
NAPRT	Inverse variance weighted	34	0.0985816	0.0477575	0.0389974
NAPRT	Inverse variance weighted (fixed effects)	34	0.0985816	0.0477575	0.0389974
SPATS2L	Weighted median	19	0.255211	0.123845	0.0393287
CCR5	Weighted median	13	0.300264	0.145812	0.0394693
CDKN1B	Weighted median	4	0.622543	0.30246	0.0395649
NAPRT	MR Egger	34	0.180484	0.0841286	0.0396164
C3orf86P	MR Egger	9	0.586391	0.232491	0.0396824
ARL14EP	Inverse variance weighted	11	0.273441	0.132941	0.0396991
ORC4	Weighted mode	5	0.996857	0.332417	0.0399887
PPP1R26P1	Weighted median	3	0.699849	0.340843	0.0400444
FMNL3	Weighted median	8	0.236198	0.115109	0.0401739
PLIN4	Inverse variance weighted	4	0.631715	0.307885	0.0401903
PLIN4	Inverse variance weighted (fixed effects)	4	0.631715	0.307885	0.0401903
TMEM60	Weighted median	10	0.11005	0.0536936	0.0404041
NREP	Weighted median	4	0.671919	0.327928	0.0404638
SPATA20	Inverse variance weighted (fixed effects)	32	0.120372	0.058829	0.0407429
CYP4F12	Inverse variance weighted (fixed effects)	10	0.149024	0.0728388	0.040762
DNAJC17	Weighted median	8	0.542681	0.265282	0.0407878
TRABD	Inverse variance weighted	11	0.107487	0.0525528	0.0408243
TRABD	Inverse variance weighted (fixed effects)	11	0.107487	0.0525528	0.0408243
GSPT1	Inverse variance weighted	13	0.22254	0.109044	0.0412682
GSPT1	Inverse variance weighted (fixed effects)	13	0.22254	0.109044	0.0412682
CAPN8	Inverse variance weighted	6	0.390833	0.191567	0.0413312
CAPN8	Inverse variance weighted (fixed effects)	6	0.390833	0.191567	0.0413312
H4C16	Inverse variance weighted	5	0.359755	0.176341	0.0413391
H4C16	Inverse variance weighted (fixed effects)	5	0.359755	0.176341	0.0413391
THUMPD3	Weighted mode	8	0.249647	0.100094	0.0413464
TRGV5P	MR Egger	10	0.285041	0.11752	0.0414951
TMTC4	Weighted mode	7	0.170517	0.0660414	0.0416588
MDM1	Inverse variance weighted	5	0.362823	0.178208	0.041755
CNOT6	Inverse variance weighted	5	0.15103	0.074222	0.0418669
MARCHF2	Weighted median	9	0.258551	0.127199	0.0420881
EBPL	Weighted mode	25	0.190791	0.0889041	0.0421916
ZBTB47	Weighted median	11	0.342552	0.16865	0.0422414
RPL7P18	MR Egger	14	0.383734	0.168864	0.0422511
TRBV7-6	Inverse variance weighted	3	0.515931	0.254059	0.0422798
TRBV7-6	Inverse variance weighted (fixed effects)	3	0.515931	0.254059	0.0422798
TRGV5P	Weighted median	10	0.170266	0.08385	0.0422957
AIMP1	Inverse variance weighted	3	0.43842	0.216117	0.0424964
AIMP1	Inverse variance weighted (fixed effects)	3	0.43842	0.216117	0.0424964
ADORA2A	Inverse variance weighted	4	0.351361	0.173252	0.0425572
ADORA2A	Inverse variance weighted (fixed effects)	4	0.351361	0.173252	0.0425572
CPNE2	MR Egger	7	0.893947	0.330762	0.0426469
MIR3936	Inverse variance weighted (fixed effects)	2	0.840235	0.41462	0.0427117
CITED4	Inverse variance weighted (fixed effects)	12	0.188347	0.0930112	0.0428682
PSMA4	Weighted median	7	0.331549	0.163809	0.04297
SURF6	Inverse variance weighted (fixed effects)	4	0.22147	0.109502	0.0431219
BTBD1	Inverse variance weighted	9	0.345605	0.17091	0.0431613
BTBD1	Inverse variance weighted (fixed effects)	9	0.345605	0.17091	0.0431613
ACBD3	MR Egger	9	1.00316	0.407383	0.0433092
UQCR10	Weighted mode	12	0.35817	0.157161	0.0436121
REM2	Inverse variance weighted (fixed effects)	8	0.317638	0.157465	0.0436754
UBE2L3	Weighted median	10	0.195972	0.0971577	0.0436901
XPO6	MR Egger	9	0.405954	0.165379	0.0438054
PTP4A1	Inverse variance weighted	11	0.126755	0.0630273	0.0443129
PTP4A1	Inverse variance weighted (fixed effects)	11	0.126755	0.0630273	0.0443129
CXXC5	Weighted median	10	0.490874	0.244342	0.044541
CLEC16A	Inverse variance weighted	3	0.439524	0.218801	0.0445602
CLEC16A	Inverse variance weighted (fixed effects)	3	0.439524	0.218801	0.0445602
FAM241A	Inverse variance weighted	10	0.14868	0.0740831	0.0447564
FAM241A	Inverse variance weighted (fixed effects)	10	0.14868	0.0740831	0.0447564
LRRC28	Weighted median	6	0.176164	0.0878893	0.0450291
TNFAIP6	Weighted mode	8	0.202554	0.083167	0.0450548
ERI2	Weighted median	4	0.654283	0.32647	0.0450579
TUBB1	Weighted median	14	0.360811	0.180044	0.0450687
TRBV7-6	Weighted median	3	0.550771	0.275086	0.0452662
ZSCAN2	Weighted mode	7	0.639973	0.254105	0.0453769
CCNE2	Inverse variance weighted	2	0.710244	0.355499	0.0457298
CCNE2	Inverse variance weighted (fixed effects)	2	0.710244	0.355499	0.0457298
C9orf43	Inverse variance weighted	3	0.401242	0.200898	0.0457988
C9orf43	Inverse variance weighted (fixed effects)	3	0.401242	0.200898	0.0457988
NSUN2	MR Egger	10	0.325837	0.137989	0.0458624
ENTPD6	Inverse variance weighted	15	0.234114	0.117267	0.0458886
LIMD1	Inverse variance weighted (fixed effects)	8	0.252036	0.126266	0.0459251
RELL2	Weighted median	5	0.469338	0.235353	0.0461314
CR1L	Weighted median	8	0.339841	0.170492	0.0462287
ARRDC1	Inverse variance weighted	3	0.255663	0.128284	0.0462678
ARRDC1	Inverse variance weighted (fixed effects)	3	0.255663	0.128284	0.0462678
SLC17A3	Weighted mode	15	0.243084	0.111215	0.0463227
MRTO4	Inverse variance weighted	8	0.296393	0.148799	0.0463818
MRTO4	Inverse variance weighted (fixed effects)	8	0.296393	0.148799	0.0463818
ADGRB1	Weighted mode	5	0.774699	0.27189	0.0464282
JUP	MR Egger	44	0.111014	0.0541072	0.0464644
HSD17B13	Inverse variance weighted (fixed effects)	25	0.122367	0.0614579	0.0464738
ETFDH	Weighted median	15	0.224968	0.113035	0.0465634
IKBKB	Weighted median	9	0.420029	0.211075	0.0465957
GNGT2	Weighted median	7	0.184224	0.092636	0.0467354
AP1S1	Inverse variance weighted	4	0.363999	0.183117	0.0468343
AP1S1	Inverse variance weighted (fixed effects)	4	0.363999	0.183117	0.0468343
SPARC	Weighted median	17	0.23476	0.11813	0.0468889
TMEM40	Weighted median	8	0.412799	0.20777	0.0469438
P3H4	Inverse variance weighted	3	0.563307	0.283757	0.0471253
P3H4	Inverse variance weighted (fixed effects)	3	0.563307	0.283757	0.0471253
MEGF9	Weighted median	15	0.210973	0.106276	0.0471281
ZNF66	Weighted mode	9	0.327828	0.139925	0.0472031
NRM	Weighted median	13	0.301552	0.152013	0.0472868
FERMT3	Inverse variance weighted	8	0.285297	0.143824	0.0472941
FERMT3	Inverse variance weighted (fixed effects)	8	0.285297	0.143824	0.0472941
TMEM209	Weighted mode	6	0.395916	0.151425	0.0474055
SLC38A9	Weighted mode	8	0.552688	0.230237	0.0474301
B3GNT2	Inverse variance weighted	17	0.182074	0.0918635	0.0474783
B3GNT2	Inverse variance weighted (fixed effects)	17	0.182074	0.0918635	0.0474783
AP1S1	Weighted median	4	0.384976	0.194242	0.0474858
ESPN	MR Egger	22	0.210407	0.0996579	0.0475304
MAP1LC3A	MR Egger	28	0.132813	0.0638917	0.0476506
CD200R1	Weighted median	13	0.213661	0.107894	0.0476712
DPY19L1	Weighted median	13	0.141665	0.0715548	0.0477244
CBR3	Weighted median	18	0.158148	0.0799208	0.047837
LINC01664	Inverse variance weighted (fixed effects)	4	0.358131	0.181294	0.0482209
SURF6	Inverse variance weighted	4	0.22147	0.112134	0.0482619
PRORSD1P	Inverse variance weighted	9	0.378369	0.191705	0.0484155
SPINK8	Inverse variance weighted	17	0.204693	0.103783	0.0485729
SPINK8	Inverse variance weighted (fixed effects)	17	0.204693	0.103783	0.0485729
TSEN2	Weighted median	19	0.168345	0.0853704	0.0486163
IL1RL1	MR Egger	8	0.679089	0.275363	0.0487108
NCOA1	Weighted mode	8	0.372748	0.156517	0.0487731
LGALS9B	Weighted mode	18	0.105116	0.0495556	0.0489096
VAMP8	Inverse variance weighted	8	0.141908	0.0721466	0.0491898
VAMP8	Inverse variance weighted (fixed effects)	8	0.141908	0.0721466	0.0491898
SPP1	Weighted median	16	0.145905	0.0742006	0.0492576
SPP1	Inverse variance weighted	16	0.113702	0.0578493	0.0493581
SPP1	Inverse variance weighted (fixed effects)	16	0.113702	0.0578493	0.0493581
CERK	Weighted median	4	0.203407	0.103541	0.0494708
METRN	Inverse variance weighted (fixed effects)	2	0.298977	0.152447	0.0498572
